# Supplementary material for: Comparison of Flavor Characteristics and Metabolite Basis of Oolong Tea from Six Different Tea Plant Cultivars Under High- and Low-Altitude Conditions
Source: Plants (Basel). 2025 Dec 21;15(1):23. doi: 10.3390/plants15010023 (PMC12787703; doi:10.3390/plants15010023)
Supplement: Supplementary file 1 [file plants-15-00023-s001.zip › Supplementary Tables.xlsx]

## Sheet: S1
Table S1: Information on totall free amino acids, water extracts, polyphenols, flavonoids, soluble sugars gallic acid and caffine
Samples	water extracts (%)	p-value	free amino acids (%)	p-value	polyphenols (%)	p-value	flavonoids (mg/g)	p-value	soluble sugar (mg/g)	p-value	gallic acid (mg/g)	p-value	caffine (mg/g)	p-value
SX-H	35.691	0.002	1.09599	< 0.001	21.3293	0.006	14.8459	0.416	14.1417	0.008	1.72507	0.005	28.3681	0.03
	35.1683		1.08678		21.2072		14.9686		14.4646		1.72832		28.3838
	35.4016		1.13456		21.27		14.9554		14.7882		1.72462		28.1747
SX-L	34.3509		0.6812		18.7156		14.768		13.4349		2.44711		31.9203
	34.1953		0.743114		19.6447		14.9727		13.6197		2.32312		30.483
	34.3224		0.741486		18.0754		14.834		13.5191		2.3093		30.4393
RG-H	35.2445	0.02	1.1704	< 0.001	22.07	0.004	16.0261	< 0.001	16.422	0.005	2.06164	0.046	28.8496	< 0.001
	35.8815		1.21837		21.6986		16.4287		16.8188		2.3734		27.899
	35.0658		1.226		22.4405		16.1634		16.5928		2.18208		28.3107
RG-L	34.214		0.747229		19.9038		15.0582		15.8304		2.42602		32.5504
	34.2668		0.755902		20.2233		15.0812		15.8058		2.72487		32.3736
	34.6124		0.738931		20.6601		15.0286		16.0178		2.54579		33.5034
QL-H	34.3487	0.042	1.35533	< 0.001	21.2843	0.013	15.591	< 0.001	15.2528	0.004	1.79386	0.001	32.5671	< 0.001
	34.9176		1.31074		20.61		15.8623		15.3094		1.79345		32.4118
	34.9132		1.32233		19.9375		15.9263		15.2474		1.75215		32.9514
QL-L	35.6257		1.03977		19.0607		18.6898		21.2192		1.5314		26.1641
	35.139		1.04978		18.89		18.6267		20.2242		1.44019		26.1261
	35.6455		1.0093		18.7158		18.8076		20.1544		1.52537		25.2883
HGY-H	34.2886	0.002	1.06503	0.005	23.0484	< 0.001	13.0434	< 0.001	17.0183	0.087	1.72089	0.185	35.1537	0.012
	34.1468		1.1391		22.5318		13.1449		19.4622		1.78063		34.193
	34.6319		1.11034		22.6708		12.7777		18.5862		1.71105		35.8692
HGY-L	35.6997		1.26505		19.917		14.8817		16.6682		1.74212		37.8219
	35.8324		1.35523		20.3363		14.852		17.099		1.64296		37.0302
	35.4311		1.28561		20.4881		14.7195		15.7068		1.59808		37.3937
RX-H	34.2125	0.154	1.10865	< 0.001	18.3896	0.288	13.6937	< 0.001	17.8897	0.029	2.71379	0.28	27.6802	0.006
	34.1986		1.03905		18.97		13.7787		17.9011		2.62991		29.8607
	34.2953		1.05233		19.5557		13.5597		17.6325		2.606		26.2276
RX-L	33.6862		0.824969		18.8396		16.1862		15.3413		2.67956		33.2199
	34.2425		0.798273		18.1486		16.1598		16.9845		2.67287		34.7639
	33.9113		0.808699		18.49		16.7619		16.2812		2.88457		35.304
QD-H	36.5786	0.006	1.73581	< 0.001	19.7922	0.179	16.838	0.29	21.3308	< 0.0001	0.993574	< 0.001	33.6822	0.075
	36.0525		1.74255		19.2468		16.7977		21.9416		1.07899		31.4225
	36.5228		1.6209		19.566		17.2567		21.8983		1.04881		33.5966
QD-L	35.5447		0.8916		19.4911		16.9133		16.5149		1.5131		30.6929
	35.2859		0.883101		20.3818		16.7147		16.7549		1.49179		29.579
	35.2488		0.899924		20.3526		16.6589		15.9724		1.47522		31.6256

## Sheet: S2
Table S2: Information on catechin components
Samples	C (mg/g)	p-value	GC (mg/g)	p-value	GCG (mg/g)	p-value	CG (mg/g）	p-value	EGC (mg/g)	p-value	EC (mg/g)	p-value	EGCG (mg/g)	p-value	ECG (mg/g)	p-value
SX-H	0.504814	< 0.001	2.79145	< 0.001	0.0824894	< 0.001	0.062228	< 0.001	26.8568	< 0.001	6.37581	< 0.001	21.53	0.004	5.07039	0.3
	0.530939		2.81205		0.0963558		0.0696282		26.7883		6.68898		21.7476		5.0488
	0.542957		3.00425		0.103584		0.0695689		26.342		6.42729		20.8833		4.58911
SX-L	0.411981		3.74952		2.03369		0.494388		10.8542		2.76737		19.31		4.22633
	0.427652		3.72872		1.99888		0.517194		10.3251		2.6637		19.9051		4.69916
	0.413834		3.66428		1.9912		0.543848		10.8465		2.82701		19.493		4.88555
RG-H	0.692256	< 0.001	2.66377	< 0.001	0.272132	< 0.001	0.313067	0.685	19.3465	< 0.001	5.23046	< 0.001	22.4313	0.005	5.27966	0.001
	0.652938		2.67047		0.233788		0.293606		20.6245		5.58291		23.9939		6.17826
	0.655056		2.67847		0.255458		0.33342		19.2399		4.9599		21.2306		5.81981
RG-L	0.525747		4.37017		1.23727		0.32993		14.0103		2.98619		16.2876		3.50195
	0.510918		4.54616		1.23361		0.300679		13.6782		2.97853		18.1868		3.76477
	0.521087		4.52432		1.25797		0.329091		14.114		2.9418		17.0179		3.50652
QL-H	0.0653301	0.023	2.44295	0.003	0.804878	< 0.001	0.285147	< 0.001	15.9166	< 0.001	3.39719	< 0.001	26.6349	0.408	4.69754	0.011
	0.0742719		2.43655		0.796963		0.287132		16.8188		2.94266		26.5558		4.26861
	0.0708784		2.43451		0.758821		0.27882		15.8443		3.13387		26.9277		4.25532
QL-L	0.0615481		2.28095		0.285766		0.15686		19.4151		4.5688		27.7065		5.7299
	0.0594358		2.30642		0.288163		0.160882		19.5691		4.37562		26.6644		5.44359
	0.0606676		2.21996		0.30812		0.16982		19.1739		4.68251		26.7308		5.1246
HGY-H	0.650311	< 0.001	3.31195	< 0.001	0.273461	0.002	0.290023	0.007	21.1833	0.204	4.76555	0.031	16.6672	< 0.001	3.45274	< 0.001
	0.632347		3.27643		0.242911		0.28905		21.7913		4.73363		17.7671		3.74607
	0.638321		3.27498		0.201406		0.286213		20.4032		4.25206		16.3954		3.33404
HGY-L	0.14032		2.0824		0.0721967		0.266086		20.612		5.272		26.3358		6.50492
	0.169724		2.14223		0.0632149		0.270895		20.2		5.09986		25.3833		6.29456
	0.136295		2.10263		0.0866361		0.255536		20.6304		5.09836		26.4695		6.32739
RX-H	0.63527	0.02	1.95766	0.006	0.303911	0.005	0.282936	< 0.001	20.9184	0.002	3.05934	0.568	32.8748	< 0.001	7.77907	0.009
	0.610527		1.90263		0.304193		0.314932		20.1525		2.66608		31.9205		7.21145
	0.589689		1.7955		0.349001		0.293273		18.0389		3.84816		32.835		7.39884
RX-L	0.565055		1.64019		0.527751		0.463479		12.0838		3.25327		20.6932		5.42309
	0.512444		1.61908		0.663686		0.487989		13.2523		3.0542		23.6813		6.24097
	0.52007		1.59958		0.53927		0.432683		12.2846		2.49064		20.4865		6.23249
QD-H	0.957653	< 0.001	1.57702	< 0.001	0.119321	0.006	0.251434	0.736	24.7987	0.013	7.39572	< 0.001	29.5892	0.002	6.04752	0.001
	1.04616		1.56668		0.180623		0.293766		27.1963		7.2429		29.1722		6.5162
	0.992141		1.75533		0.134324		0.29258		24.6055		7.8059		27.3929		6.07894
QD-L	0.409573		2.55373		0.257834		0.28632		19.2133		4.15649		22.0974		4.64552
	0.396227		2.47541		0.24267		0.295351		19.5609		4.8494		22.6671		4.74942
	0.415674		2.65504		0.237373		0.272786		18.8549		4.07175		23.5373		4.36859

## Sheet: S3
Table S3: Date for the 55 common VOCs
Compounds	CAS	Formula	Wight	Ion (m/z)	Ret.Time (min)	Ret.Index	Relative content (μg/g)
							SX-H			SX-L			RG-H			RG-L			QL-H			QL-L			HGY-H			HGY-L			RX-H			RX-L			QD-H			QD-L
Phenethyl alcohol	1960-12-08	C8H10O	122	92,122,65	15.773	1108	7.0573	7.71243	6.91327	7.82849	7.2	6.71109	6.44283	6.53618	6.85033	7.2719	7.39285	8.07712	6.87884	6.50514	7.0077	5.59185	5.6082	5.92843	4.30231	4.20152	4.15823	4.23952	4.86396	4.54069	11.7367	10.5229	10.4665	6.53604	8.43122	7.32417	5.24645	5.18373	5.2299	14.8722	13.7015	13.1331
1-Octen-3-ol	3391-86-4	C8H16O	128	72,71,85	11.495	996	0.573821	0.649301	0.586841	0	0	0	0.473274	0.450044	0.517737	0	0	0	0.619436	0.553609	0.655566	0	0	0	0.254795	0.226876	0.295173	0.540123	0.551619	0.558107	0.371715	0.355484	0.387946	0.436044	0.526715	0.459912	0.340308	0.335403	0.296159	0.0805704	0.0815425	0.0941968
Benzeneacetonitrile	140-29-4	C8H7N	117	90,116,89	16.628	1130	14.8251	16.1844	15.9437	14.6673	14.1768	14.196	16.7235	16.518	17.3837	19.3384	19.311	19.2936	8.75066	7.71554	8.34543	14.3935	13.3257	15.3994	6.92165	7.24622	8.7633	10.0646	10.3542	10.4288	17.9928	16.4634	16.9426	14.4572	14.6644	13.2527	8.32861	8.19622	8.61454	20.413	19.6976	18.7314
Nitrophenyl ethane	6125-24-2	C8H9NO2	151	105,77,79	22.706	1294	1.94943	1.78693	1.78733	1.5778	1.53004	1.43622	1.07329	1.10119	1.14308	1.55503	1.47772	1.62353	0.693811	0.64776	0.741127	1.62918	1.61761	1.60296	1.23004	1.38025	1.39799	1.28283	1.22828	1.30017	3.43208	3.54556	2.92993	1.10672	1.14156	1.15293	3.00022	2.84257	2.72807	4.61787	4.30458	4.82569
(E,E)-2,4-Heptadienal	4313-03-05	C7H10O	110	110,53,67	12.558	1023	2.44137	2.47159	2.58007	2.60151	2.51381	2.84874	1.73518	1.66973	1.7025	4.029	3.8384	4.65724	1.64966	1.5179	1.54692	7.01879	6.36988	6.88636	1.81198	1.68708	1.72453	2.77613	3.0822	3.2373	3.61545	2.91291	3.44364	2.03981	2.30261	2.56402	1.86954	1.72283	1.75073	1.61655	1.53919	1.6442
Phenylacetaldehyde	122-78-1	C8H8O	120	92,120,65	13.575	1050	3.7186	3.87305	3.24897	1.2702	1.2319	1.26245	1.71168	1.50305	1.55226	2.52509	2.48312	2.76343	2.68201	2.38562	2.44271	1.7686	1.52754	1.60966	0.896476	0.803128	0.827578	1.68356	2.08875	1.96101	2.77049	2.0079	2.06974	1.91026	2.11837	1.85807	1.30083	1.29668	1.36613	1.8324	1.66965	1.83769
Decyl aldehyde	112-31-2	C10H20O	156	55,70,71	19.343	1204	0.258304	0.266076	0.301532	0.3601	0.333613	0.380791	0.202056	0.218262	0.200136	0.360419	0.355236	0.361437	0	0	0	0.346179	0.369627	0.327984	0.157078	0.187287	0.181544	0.225971	0.254323	0.242407	0.16642	0.177302	0.160546	0.287191	0.295456	0.226185	0.225228	0.201667	0.230887	0.178089	0.151951	0.188111
(E)-2-Nonenal	18829-56-6	C9H16O	140	55,69,83	17.495	1155	0.581466	0.581815	0.56904	0	0	0	0.365768	0.362828	0.456817	0	0	0	0	0	0	0.386315	0.420544	0.423506	0.244318	0.22078	0.27982	0.273153	0.289708	0.334939	0.240938	0.264494	0.224762	0.330002	0.359162	0.394582	0.207364	0.195495	0.213768	0.275663	0.233963	0.277363
Benzaldehyde	100-52-7	C7H6O	106	105,77,110	10.883	978	4.66639	5.678	5.52147	0	0	0	5.39091	5.31099	5.04124	0	0	0	4.59321	4.19076	4.22861	4.64543	4.59897	4.99606	2.05538	2.14135	2.32594	4.40603	4.41084	4.36614	3.47353	3.31523	3.26537	0	0	0	2.01948	2.00265	2.01087	4.25474	4.02635	4.61602
Furfural	1998-01-01	C5H4O2	96	95,67,98	6.746	868	0.432645	0.491374	0.448103	0.949251	0.887144	0.851243	0	0	0	1.61258	1.80093	1.82026	0.59956	0.54877	0.547912	0.46071	0.498886	0.492631	0	0	0	0	0	0	0.295883	0.34739	0.298898	0.919103	0.926159	0.919896	0	0	0	0.587805	0.557977	0.598593
Cocoa butenal	4411-89-6	C10H10O	146	115,146,69	21.646	1266	0.625653	0.591513	0.54476	0	0	0	0.31237	0.33938	0.301671	0	0	0	0.354259	0.336673	0.377832	0	0	0	0	0	0	0.391427	0.408507	0.449676	0	0	0	0.29613	0.329232	0.340144	0.355004	0.341487	0.329497	0.338151	0.310908	0.309329
Linalool oxide II	34995-77-2	C10H18O2	170	94,55,93	14.508	1087	5.61059	5.25731	6.06536	4.70368	4.47988	4.68261	4.61196	5.46508	4.60884	3.7353	3.51126	3.43193	7.30748	6.25908	7.01189	3.61539	3.86808	4.37003	4.0215	3.67816	3.6248	3.2126	3.38761	2.88507	2.96972	2.97113	2.78901	1.66739	2.16606	1.8835	2.44264	2.49863	2.46784	2.52834	2.31517	1.98663
Linalool	78-70-6	C10H18O	154	93,55,69	15.415	1099	1.75866	1.97177	1.92301	1.41316	1.41637	1.14243	1.87167	1.83973	1.87989	1.54916	1.53661	1.49107	2.89884	2.6984	2.76561	2.32428	2.37668	2.27189	2.72523	2.36352	2.42974	1.2374	1.20058	1.62471	1.26544	1.40444	1.12644	1.47947	1.24659	1.45667	2.91587	2.88407	2.74746	1.91759	1.43475	1.87892
Linalool oxide Ⅲ	39028-58-5	C10H18O2	170	59,67,94	17.903	1165	0.948219	0.751685	0.852125	1.35957	1.25636	1.07648	1.18767	1.24725	1.4432	1.66765	1.50981	1.76453	2.31061	2.1842	2.3058	1.32832	1.23635	1.2229	1.13533	1.2868	1.2301	1.17357	1.24458	1.09323	1.52812	1.40063	1.20175	1.0695	1.07435	1.04759	0.836852	0.865968	0.798377	1.42519	1.08434	1.06293
Safranal	116-26-7	C10H14O	150	91121105	19.029	1195	0.757831	0.755412	0.729911	0.815624	0.79884	0.770526	0.88492	0.901192	0.966805	1.04461	1.02681	1.25386	1.10144	1.01408	1.2416	0.641515	0.777215	0.698793	0.684115	0.88699	0.714956	0.41945	0.363325	0.486387	0.646314	0.567285	0.430613	0.812711	0.873465	0.853088	0.428204	0.419113	0.431002	0.804838	0.767265	0.722891
β-Cyclocitral	432-25-7	C10H16O	152	109137152	19.811	1216	1.12499	1.11825	1.1776	1.20355	1.20135	1.21846	1.06685	1.09455	1.08291	1.3771	1.41382	1.74819	1.3663	1.3811	1.51476	1.23772	1.64992	1.41705	1.18163	1.02898	1.15867	0.599304	0.558971	0.563955	1.10877	0.974216	0.974961	1.01269	1.03039	1.0221	0.661564	0.651241	0.642916	0.962682	0.966755	0.970827
α-Ionone	127-41-3	C13H20O	192	93,136,91	27.068	1418	0.1772	0.234629	0.309135	0.445954	0.436081	0.443291	0.332313	0.371197	0.377297	0.416944	0.384053	0.483534	0.368516	0.279044	0.383873	0.457332	0.415336	0.429605	0.309663	0.360938	0.313489	0.220729	0.255791	0.215789	0.300815	0.326103	0.302462	0.312545	0.427463	0.406608	0.216264	0.207428	0.259272	0.31696	0.31276	0.427532
(E)-β-Farnesene	18794-84-8	C15H24	204	93,120,67	28.113	1450	0.388406	0.436378	0.677953	0.724009	0.704194	0.776771	0.445252	0.453751	0.484582	0.725653	0.819851	0.907305	0.282863	0.263327	0.301739	0.491105	0.444729	0.455352	0.381745	0.420659	0.430774	0.371056	0.363416	0.344579	1.15102	1.19473	1.15367	0.629771	0.702561	0.874455	2.48714	2.18	2.73698	1.02573	1.09983	1.03148
Farnesene	502-61-4	C15H24	204	69,107,55	29.754	1499	1.00632	0.920778	0.88893	0.752214	0.714456	0.731194	0.368478	0.477743	0.482431	0.403429	0.474506	0.545583	0.978804	0.935593	0.966177	0.652962	0.590245	0.562174	0.298924	0.300879	0.378905	0.212363	0.297768	0.246683	1.53265	1.1149	1.44938	1.06244	1.21831	1.31649	2.6064	2.52359	2.7938	0.687198	0.767754	0.714118
trans-Nerolidol	40716-66-3	C15H26O	222	93,71,107	31.462	1555	3.94048	3.93733	3.79429	3.90472	4.0536	4.22491	5.34006	4.11515	4.76028	3.43638	3.85613	3.55816	2.34745	2.2573	2.38668	5.0428	4.27737	4.21228	3.36447	3.51342	3.0722	2.74052	4.32731	3.10972	9.17452	9.27953	9.00156	4.61553	4.39877	5.94747	19.6998	19.5825	19.9483	8.05587	9.1628	9.38996
Geraniol	106-24-1	C10H18O	154	68,67,93	21.033	1249	1.3978	1.41644	1.41179	0	0	0	0.750742	0.783185	0.789236	0	0	0	2.62916	2.31384	2.41186	1.02055	1.33237	1.28761	1.2282	1.12287	1.33603	0.721672	0.617003	0.929974	2.25344	2.17762	2.17266	0	0	0	1.13564	1.15169	0.996377	1.09048	1.07613	1.01472
β-Ionone epoxide	23267-57-4	C13H20O2	208	124135107	28.983	1476	0.28451	0.301322	0.351074	0	0	0	0.451109	0.483577	0.538641	0	0	0	0	0	0	0.576827	0.565333	0.48832	0.36435	0.385146	0.405942	0.236127	0.221535	0.215565	0.461624	0.43773	0.411051	0.498367	0.554076	0.426222	0.305172	0.292724	0.33431	0.421152	0.444306	0.46746
(+)-Dipentene	5989-27-5	C10H16	136	67,93,55	13.166	1039	1.45114	1.40906	1.49321	2.13522	2.05794	1.9782	1.61704	1.74352	1.71327	3.96601	3.97589	4.33035	1.7813	1.83289	1.86172	0	0	0	0.992696	0.972038	1.15138	0.471998	0.611972	0.506921	0.961433	0.71608	0.693047	1.30277	1.26607	1.19596	0	0	0	1.16807	1.1133	1.13513
α-Terpineol	98-55-5	C10H18O	154	93,121,81	18.9	1192	0.528793	0.495288	0.482	0	0	0	0.460418	0.481014	0.461447	0	0	0	0.632074	0.727844	0.720044	0.442369	0.484384	0.400354	0.362337	0.374527	0.405546	0.262601	0.228458	0.231878	0.310702	0.313194	0.328394	0.388377	0.385486	0.402885	0	0	0	0	0	0
β-Bisabolene	495-61-4	C15H24	204	93,108,67	29.865	1502	0.201767	0.175782	0.227751	0.355624	0.378196	0.404179	0.231281	0.331242	0.431204	0.514612	0.456208	0.562325	0	0	0	0	0	0	0	0	0	0	0	0	0.279193	0.264117	0.29427	0.30152	0.341939	0.421729	0.410024	0.368895	0.347297	0.298047	0.290784	0.30848
β-Ionone	14901-07-6	C13H20O	192	93,91,178	28.903	1473	0.812849	0.755843	0.869854	0	0	0	1.36	1.4	1.42	0	0	0	0.71221	0.632064	0.642356	1.28529	1.23068	1.13292	0.776436	0.829297	0.752866	0.500645	0.585637	0.555517	1.10409	0.996057	1.05007	0.738845	0.757344	0.702437	0	0	0	0.797561	0.872093	0.843422
Dehydro-β-ionone	1203-08-3	C13H18O	190	147,119,91	25.461	1488	0	0	0	0	0	0	0.361104	0.481399	0.431695	0	0	0	0.33389	0.339228	0.367977	0.487041	0.438892	0.456895	0.230216	0.238571	0.234394	0	0	0	0	0	0	0	0	0	0.206608	0.224103	0.241599	0.328662	0.281226	0.291098
Dodecane	112-40-3	C12H26	170	71,85,56	19.169	1199	0.780461	0.692932	0.733288	1.23763	1.1281	1.23656	0.63378	0.699008	0.668972	1.29785	1.2866	1.27977	0.664427	0.65167	0.636691	0.426674	0.424685	0.428663	0.196892	0.228686	0.212382	0.337479	0.402285	0.357109	0.375701	0.382332	0.354627	0.574119	0.574512	0.57539	0.351324	0.300927	0.312536	0.525923	0.552473	0.566333
2-Heptanone	110-43-0	C7H14O	114	71,59,114	8.604	916	0.367674	0.336126	0.351966	0.554885	0.533927	0.586363	0.406411	0.444046	0.422647	0.862334	0.855369	0.888293	0.75008	0.685563	0.776619	0.406543	0.444229	0.468185	0.173062	0.16464	0.176793	0.375798	0.394718	0.36691	0.246137	0.203518	0.278411	0.4103	0.411613	0.410956	0.174872	0.150742	0.162807	0.388465	0.355503	0.31755
Methylheptenone	110-93-0	C8H14O	126	69,55,67	11.702	999	4.26185	3.67882	4.27011	2.95611	2.91417	3.15975	3.71264	3.78076	4.01163	5.12961	4.86183	6.25747	4.65292	4.24216	4.76416	5.39767	4.86248	5.25851	1.82051	1.71538	1.95276	3.00014	3.05637	3.76276	4.13631	3.33995	3.76558	6.36715	7.19099	6.63576	2.70785	2.69644	2.38067	2.20766	2.15507	2.52742
Geranylacetone	689-67-8	C13H22O	194	107151136	27.928	1444	0.259851	0.220398	0.262385	0.428079	0.406361	0.462294	0.338333	0.226229	0.250436	0.291941	0.326072	0.339839	0.15019	0.168695	0.1872	0.355986	0.453037	0.392053	0.150959	0.172953	0.167329	0.275077	0.261331	0.265317	0.304243	0.271982	0.278563	0.230878	0.2411	0.279105	0	0	0	0.227822	0.257025	0.250563
Propiophenone	93-55-0	C9H10O	134	77,51,134	17.655	1158	0.44623	0.409833	0.467781	1.92672	1.87297	1.8477	1.17375	1.20311	1.28707	2.12511	1.94319	2.03052	0.85087	0.730234	0.793335	0.539696	0.541944	0.56169	0.610951	0.603055	0.642372	0.708733	0.735472	0.702912	0.5144	0.493181	0.50379	1.11827	1.01575	1.09068	0	0	0	0.811722	0.733307	0.916103
4'-Methylacetophenone	122-00-9	C9H10O	134	91,134,65	18.462	1180	0.717587	0.58257	0.61908	1.78005	1.74286	1.78296	0.985815	1.03032	1.26915	2.21375	2.02998	2.5601	1.02943	0.908378	1.03826	0.763322	0.776976	0.790629	0.601266	0.619178	0.626183	0.462424	0.515135	0.438779	0.56775	0.565391	0.587571	1.03796	1.00596	1.04637	0	0	0	0.818119	0.788685	0.945903
Jasmone	488-10-8	C11H16O	164	110122164	26.07	1389	0.519221	0.461326	0.51441	0.727686	0.730046	0.73578	0.497897	0.409484	0.580224	0.467316	0.508274	0.549233	0	0	0	0.591718	0.556427	0.490652	0.337577	0.331393	0.334485	0.374675	0.369138	0.484168	0.826108	0.817352	0.878768	0	0	0	1.6132	1.57391	1.58772	1.41062	1.3748	1.35054
Tea pyrrole	2167-14-8	C7H9NO	123	94108122	13.709	1053	8.33868	9.26326	9.52412	12.2316	11.421	11.0259	16.322	15.8017	16.7424	15.9442	17.6557	16.772	8.66994	8.8467	8.72453	5.9077	5.9872	6.62859	6.69384	6.23972	6.65395	5.63513	5.47	4.9932	4.47471	4.16877	3.97557	9.24646	10.7427	9.83498	3.23962	3.25948	3.16178	6.57256	5.98702	6.00854
Indole	120-72-9	C8H7N	117	90,89,58	22.49	1288	3.68539	3.59634	3.721	1.11103	1.03809	1.18572	0.956489	0.863484	0.94443	0.645182	0.604849	0.682645	1.47575	1.47992	1.56735	2.97703	2.74309	2.55827	0.976298	0.957624	1.08743	3.62481	3.96994	4.25699	2.63455	2.89582	2.66886	0.780176	0.727882	0.721159	5.12592	4.74654	5.18028	3.40095	3.34681	3.40531
Ethylpyrazine	13925-00-3	C6H8N2	108	108,80,53	9.375	937	0.564582	0.649408	0.679068	0.804829	0.741595	0.785076	0.790029	0.767098	0.808972	1.14274	1.12931	1.29113	0.900373	0.822042	0.872529	0.625112	0.61899	0.641329	0.360192	0.356649	0.395193	0.437782	0.476172	0.406977	0	0	0	0.668228	0.662213	0.61522	0.276368	0.247128	0.267787	0.544356	0.510736	0.477115
2-Acetylfuran	1192-62-7	C6H6O2	110	110,67,106	9.193	932	0.296536	0.354283	0.325409	0.403044	0.445042	0.392228	0.470206	0.473385	0.455954	0.791684	0.784812	0.803338	0.473479	0.494438	0.505156	0.338417	0.334907	0.352196	0.211239	0.204438	0.202975	0	0	0	0	0	0	0.404696	0.440298	0.422497	0	0	0	0.333866	0.321195	0.31641
3-Ethyl-2,5-dimethylpyrazine	13360-65-1	C8H12N2	136	136108107	14.663	1078	0	0	0	1.25345	1.17479	1.1885	1.02171	1.01128	1.27771	0	0	0	1.36771	1.26859	1.42836	0.898947	0.811576	0.876116	0.634097	0.602542	0.641132	0.649671	0.691847	0.61415	0	0	0	0.962796	1.06054	0.96505	0.525692	0.523098	0.47979	0	0	0
1-Ethylpyrrole	617-92-5	C6H9N	95	95,53,67	6.094	850	0.503387	0.528113	0.51575	0	0	0	0.928831	0.917234	0.906349	0.571613	0.623088	0.597351	0.9975	0.948104	0.952838	0.474902	0.516527	0.558152	0.405488	0.390401	0.397945	0	0	0	0	0	0	0.334476	0.287228	0.310852	0	0	0	0.365094	0.326789	0.388484
2,5-Dimethyl pyrazine	123-32-0	C6H8N2	108	81109107	9.307	935	0.433151	0.490036	0.63192	0	0	0	0.681148	0.665632	0.67339	1.11127	1.04291	1.17962	0.886629	0.801973	0.833493	0	0	0	0.321648	0.249929	0.35221	0.359085	0.369724	0.356813	0	0	0	0.582852	0.590042	0.536447	0	0	0	0.465334	0.441257	0.41445
(Z)-3-Hexenyl 2-methylbutanoate	53398-85-9	C11H20O2	184	82,57,85	20.288	1228	0.264783	0.297547	0.273921	0.819794	0.827119	0.894341	0.335728	0.355716	0.34515	0.559637	0.6166	0.640925	0.390942	0.380824	0.393437	0.433593	0.437801	0.402642	0.236644	0.266733	0.29818	0.274845	0.280855	0.263579	0.28988	0.278768	0.225098	0.392086	0.465187	0.474151	0.683092	0.701399	0.730895	0.741017	0.699217	0.663666
Hexyl 2-methylbutyrate	10032-15-2	C11H22O2	186	103,85,56	20.504	1234	0.3324	0.361543	0.370752	0.574266	0.597486	0.576739	0.469418	0.491222	0.507613	0.400023	0.491993	0.457382	0.304829	0.296591	0.358723	0.374209	0.381436	0.36296	0.195329	0.240502	0.213417	0.157555	0.154836	0.154411	0.255422	0.222601	0.229194	0.383131	0.384584	0.397595	0.833032	0.845916	0.859414	0.595202	0.579014	0.595292
(Z)-4-Hexen-1-yl hexanoate	88552-98-1	C12H22O2	198	82,99,71	25.68	1378	1.09168	1.16393	1.10335	3.8126	4.01027	4.0748	3.36114	3.49823	3.20241	2.16951	2.33205	2.18216	1.1086	0.980134	1.08435	1.97132	1.94164	1.90389	1.28605	1.29536	1.19023	1.59734	1.49239	1.46796	2.6006	2.19042	2.58194	1.92262	2.15779	2.76961	5.33112	5.23573	5.30583	4.07139	4.43883	4.43217
Hexyl hexanoate	6378-65-0	C12H24O2	200	56,99,84	25.877	1383	1.22654	1.18759	1.31864	2.83836	3.07116	3.4817	1.46908	1.50649	1.44046	1.25861	1.26916	1.38313	0.883683	0.792861	0.830875	1.38341	1.21302	1.33607	1.68314	1.05082	1.90374	0.714842	0.668359	0.765094	1.82294	1.71023	1.67136	1.10758	1.01152	1.59406	5.49089	5.35221	5.67856	2.79558	3.11053	2.80293
trans-2-Hexenyl hexanoate	53398-86-0	C12H22O2	198	71,55,67	25.974	1386	0.721159	0.75909	0.821516	1.22897	1.29253	1.39521	0.742224	0.728142	0.805902	0.568488	0.634715	0.700942	0.408168	0.357758	0.392216	0.651274	0.706355	0.696194	0.323298	0.481089	0.319812	0.286984	0.263702	0.252319	0.72241	0.655822	0.68395	0.498852	0.625996	0.750947	2.58027	2.49693	2.99668	1.30957	1.45193	1.26219
Phenethyl butyrate	103-52-6	C12H16O2	192	71,105,91	27.634	1435	0.238598	0.280793	0.256391	0.3602	0.380109	0.408872	0.31033	0.31099	0.303151	0.315199	0.31211	0.314798	0.289613	0.279126	0.267114	0.189552	0.209115	0.198677	0.238305	0.251426	0.292813	0.119011	0.143505	0.124367	0.47357	0.479168	0.494618	0.188505	0.280595	0.228134	0.58488	0.581907	0.588432	0.583633	0.596221	0.621218
Methyl salicylate	119-36-8	C8H8O3	152	92152121	18.757	1188	2.62965	2.42858	2.3204	7.74423	7.01615	7.78396	2.70394	2.87747	2.80416	7.23144	6.83339	7.07965	2.58366	2.37597	2.93567	2.38874	2.61755	2.12224	1.56219	1.33604	1.66155	1.57911	1.66134	1.53624	0.94115	0.939853	0.951979	2.6525	2.24826	2.55616	0	0	0	3.99208	3.95393	3.63325
Dihydroactinidiolide	17092-92-1	C11H16O2	180	109,67,137	30.342	1518	0.191321	0.206391	0.176461	0.285381	0.271381	0.260315	0.330624	0.431809	0.387845	0.359625	0.367639	0.389192	0.153219	0.19778	0.191087	0.242248	0.245334	0.248111	0.16603	0.198835	0.2189	0.194412	0.268772	0.224368	0.251215	0.220996	0.233727	0.280082	0.271352	0.241878	0	0	0	0.220945	0.256978	0.263962
Benzyl acetate	140-11-4	C9H10O2	150	91,90,79	17.572	1156	0.543211	0.50513	0.503105	1.10416	0.990117	0.976071	0.421457	0.443457	0.466437	1.13574	1.12635	1.10716	0.522146	0.496001	0.50455	0	0	0	0.249722	0.252495	0.255269	0	0	0	0.342475	0.32829	0.341146	0.586781	0.601258	0.604019	0.306456	0.301067	0.27354	0.381085	0.332038	0.330133
Jasmine lactone	25524-95-2	C10H16O2	168	71,55,68	29.195	1481	0.465349	0.502355	0.386533	0.357136	0.352057	0.366107	0.38	0.42	0.48	0.513623	0.508287	0.580035	0	0	0	0.319861	0.321575	0.294525	0.408014	0.408517	0.38218	0.594268	0.628684	0.561476	0.716174	0.752358	0.679991	0.505849	0.530922	0.491498	0.86778	0.723334	0.811006	0.355031	0.345592	0.375062
γ-Nonalactone	104-61-0	C9H16O2	156	56,55,57	24.907	1356	0.083387	0.0952849	0.103981	0.0852547	0.158438	0.19874	0.146692	0.139798	0.153587	0	0	0	0	0	0	0.0982003	0.136001	0.0604	0.0953784	0.0788584	0.107526	0.0812442	0.111797	0.14413	0.0953553	0.124835	0.0798864	0.0886699	0.100025	0.0773152	0.117612	0.108027	0.143911	0.159683	0.156327	0.152971
Phenethyl acetate	103-45-7	C10H12O2	164	91,105,65	21.128	1251	0	0	0	1.61954	1.67634	1.64121	0.559675	0.587257	0.633315	1.31037	1.20165	1.29293	0.780097	0.869456	0.840737	0	0	0	0.478513	0.408359	0.456889	0	0	0	0	0	0	0.717822	0.757635	0.781974	0.980188	0.966536	0.857699	1.77677	1.30108	1.62671
Hexyl benzoate	6789-88-4	C13H18O2	206	123,77,56	31.998	1572	0	0	0	0.134745	0.143322	0.135798	0.0839276	0.0821178	0.0615754	0.132375	0.108327	0.156423	0.217696	0.189642	0.203669	0.140189	0.137534	0.149361	0.0460248	0.0758658	0.0570686	0	0	0	0.245529	0.216427	0.2358	0.162879	0.207915	0.178426	0.297988	0.277601	0.271989	0.146088	0.161425	0.203741
Methyl (Z)-3-hexenoate	13894-62-7	C7H12O2	128	69,74,59	9.937	952	0	0	0	0.523403	0.567974	0.500327	0.407663	0.417843	0.412753	1.15548	1.14369	1.05519	0	0	0	0.393571	0.391772	0.460401	0.169353	0.159908	0.171134	0.393224	0.396843	0.345033	0	0	0	0	0	0	0	0	0	0.410356	0.421639	0.360212

## Sheet: S4
Table S4: Information on compounds with rOAV > 1
Compounds	Threshold (μg/g)		OAV
		SX-H	SX-L	RG-H	RG-L	QL-H	QL-L	HGY-H	HGY-L	RX-H	RX-L	QD-H	QD-L
Phenethyl alcohol	0.14	51.6262	51.7609	47.2127	54.1473	48.5516	40.7821	30.1478	32.4861	77.9194	53.0749	37.2859	99.302
1-Octen-3-ol	0.001	603.321		480.351		609.537		258.948	549.95	371.715	474.224	323.957	85.4366
Benzeneacetonitrile	1.2	13.0426	11.9556	14.0626	16.0953	6.89212	11.9774	6.36977	8.56876	14.2774	11.7707	6.98316	16.345
Indole	0.04	91.6895	27.7904	23.0367	16.1056	37.6918	68.9866	25.178	98.7645	68.327	18.5768	125.439	84.609
Nitrophenyl ethane	0.002	9.20614	7.57343	5.52928	7.76047	3.47116	8.08291	6.68047	6.35213	16.5126	5.66867	14.2848	22.9136
(E,E)-2,4-Heptadienal	0.01	249.768	265.469	170.247	417.488	157.149	675.834	174.12	303.188	332.4	230.215	178.103	159.998
Phenylacetaldehyde	0.004	903.386	313.713	397.249	647.637	625.862	408.816	210.599	477.777	570.677	490.557	330.304	444.978
Decyl aldehyde	0.003	91.768	119.389	68.9393	119.677		115.977	58.4343	80.3001	56.0298	89.8702	73.0869	57.5723
(E)-2-Nonenal	0.00019	3039.16		2079.67			2158.54	1306.87	1575.09	1281.04	1901.31	1081.8	1380.68
Benzaldehyde	0.75089	7.04313		6.98866		5.77651	6.32159	2.89553	5.85217	4.4632		2.67815	5.72526
Furfural	0.77	0.593992	1.16348		2.2657	0.734304	0.62867			0.407866	1.19704		0.755141
Linalool oxide II	0.19	29.7075	24.3266	25.7647	18.7342	36.1026	20.7956	19.8675	16.6408	15.3155	10.0297	12.9984	11.9827
Linalool	0.00022	8565.82	6018.12	8471.64	6934.6	12671	10564.9	11391.6	6155.59	5752	6337.46	12950.6	7926.14
Safranal	0.003	249.239	264.999	305.88	369.474	373.013	235.28	254.007	141.018	182.69	282.14	142.035	254.999
β-Cyclocitral	0.003	380.094	402.596	360.479	504.346	473.573	478.298	374.365	191.359	339.772	340.576	217.302	322.252
α-Ionone	0.076	3.16212	5.81283	4.74038	5.63391	4.52383	5.71173	4.31618	3.03644	4.07623	5.02902	2.99545	4.63707
Farnesene	0.087	10.7894	8.42094	5.09062	5.45409	11.0367	6.91717	3.74984	2.89967	15.697	13.7825	30.3594	8.31061
trans-nerolidol	0.25	15.5628	16.2443	18.954	14.4676	9.32191	18.0433	13.2668	13.5701	36.6075	19.949	78.9741	35.4782
Geraniol	0.0075	187.823		103.252		326.883	161.802	163.871	100.829	293.499		145.943	141.392
β-Ionone epoxide	0.02	15.6151		24.5554			27.1747	19.2573	11.2205	21.8401	24.6444	15.5368	22.2153
(+)-Dipentene	0.034	42.6805	60.5036	49.7434	120.316	53.6855		30.5502	15.597	23.2408	36.9098		33.4951
α-Terpineol	0.33	1.52129		1.41705		2.10097	1.34051	1.15395	0.73024	0.961909	1.18863
β-Ionone	0.0084	96.7677		165.873		78.8345	144.797	93.5952	65.1507	125.009	87.2471		99.7252
Dehydro-β-ionone	9e-05			4719.25		3855.91	5121.58	2604.38				2490.04	3336.98
2-Heptanone	0.65	0.541418	0.859064	0.652873	1.33641	1.13449	0.676388	0.263843	0.583296	0.373367	0.63224	0.250472	0.544368
Methylheptenone	0.068	59.8568	44.2649	56.3972	79.6516	66.9571	76.0719	26.9052	48.1336	55.107	98.9897	38.1615	33.7752
Geranylacetone	0.01	24.7545	43.2245	27.1666	31.9284	16.8695	40.0359	16.3747	26.7242	28.4929	25.0361		24.5137
4'-Methylacetophenone	0.024	26.6561	73.6927	45.629	94.4976	41.3343	32.374	25.6476	19.6713	23.8988	42.9207		35.4543
Jasmone	0.007	71.1884	104.453	70.8383	72.6106		78.038	47.7835	58.4752	120.106		227.373	196.951
Tea pyrrole	0.0001	90.4202	115.595	162.887	167.907	87.4706	61.745	65.2917	53.6611	42.0635	99.4139	32.2029	61.8937
3-Ethyl-2,5-dimethylpyrazine	0.0086		140.184	128.322		157.545	100.257	72.7818	75.8011		115.829	59.2473
2,5-Dimethyl pyrazine	1.75	6.47961		8.41737	13.8908	10.5087		3.84911	4.52343		7.12225		5.50434
Phenethyl butyrate	0.022	16.1317	26.4923	22.2463	20.4454	14.5476	16.9486	9.83709	7.07275	10.7154	17.6562	38.46	26.8107
Methyl salicylate	0.04	61.4885	187.869	69.8797	176.204	65.7942	59.4044	37.9981	39.8057	23.6082	62.141		96.4938
Benzyl acetate	0.364	1.42074	2.81168	1.21919	3.0854	1.39441		0.693669		0.926658	1.64108	0.806835	0.955363
Jasmine lactone	0.002	225.706	179.217	213.333	266.991		155.994	199.785	297.404	358.087	254.712	400.353	179.281
γ-Nonalactone	0.0097	9.71314	15.2039	15.1229			10.1237	9.68259	11.5866	10.3119	9.14123	12.6993	16.1162
Phenethyl acetate	0.24959		6.59359	2.37756	5.0816	3.32584		1.79462			3.01485	3.74537	6.28305
Hexyl benzoate	0.1		1.37955	0.758736	1.32375	2.03669	1.42361	0.596531		2.32585	1.83073	2.82526	1.70418
Methyl (Z)-3-hexenoate	0.002		265.284	206.377	559.06		207.624	83.3992	189.183				198.701

## Sheet: S5
Table S5: plant identification number
Cultivars	Abbreviation	Number
Camellia sinensis var. sinensis ‘Shuixian’	SX	National Crop Variety Approval GS13009-1985
Camellia sinensis var. sinensis ‘Rougui’	RG	Fujian Provincial Crop Variety Approval No.1985-001
Camellia sinensis var. sinensis ‘Qilan’	QL	Fujian Provincial Crop Variety Approval No.1996-001
Camellia sinensis var. sinensis ‘Huangguanyin’	HGY	Fujian Provincial Crop Variety Approval No.1998-002
Camellia sinensis var. sinensis ‘Ruixiang’	RX	Fujian Provincial Crop Variety Approval No.2003-004
Camellia sinensis var. sinensis ‘Qidan’	QD	Fujian Provincial Crop Variety Approval No.2012-002

## Sheet: S6
S6：HPLC retention time
number	compounds	retention time (min)
1	GA	4
2	GC	5.46
3	EGC	8.38
4	C	10.45
5	CAF	17.37
6	EC	18.09
7	EGCG	19.76
8	GCG	21.07
9	ECG	24.67
10	CG	24.96
